# Supplementary material for: Tailoring Thermomechanical, Shape Memory and Self-Healing Properties of Furan-Based Polyketone via Diels-Alder Chemistry with Different Bismaleimide Crosslinkers
Source: Polymers (Basel). 2025 Feb 20;17(5):565. doi: 10.3390/polym17050565 (PMC11902186; doi:10.3390/polym17050565)
Supplement: Supplementary file 1 [file polymers-17-00565-s001.zip]

Archive with 1 entries (1 files):
- polymers-3479907-supplementary.pdf
